# Supplementary material for: Five new species and three new subspecies of Erebidae and Noctuidae (Insecta, Lepidoptera) from Northwestern North America, with notes on Chytolita Grote (Erebidae) and Hydraecia Guenée (Noctuidae)
Source: Zookeys. 2013 Feb 6;(264):85–123. doi: 10.3897/zookeys.264.4304 (PMC3668377; doi:10.3897/zookeys.264.4304)
Supplement: XML Treatment for Chytolita morbidalis [file zookeys.264.4304-treatment2.xml]

<!DOCTYPE tp:taxon-treatment
  PUBLIC "-//TaxonX//DTD Taxonomic Treatment Publishing DTD v0 20100105//EN" "tax-treatment-NSO.dtd">
<tp:taxon-treatment xmlns:tp="http://www.plazi.org/taxpub"><tp:treatment-meta><mixed-citation publication-type="journal"><person-group><name><surname>Crabo</surname><given-names>Lars G.</given-names></name><name><surname>Davis</surname><given-names>Melanie</given-names></name><name><surname>Hammond</surname><given-names>Paul</given-names></name><name><surname>Tomas Mustelin</surname><given-names/></name><name><surname> Jon Shepard</surname><given-names/></name></person-group><article-title>Five new species and three new subspecies of Erebidae and Noctuidae (Insecta, Lepidoptera) from Northwestern North America, with notes on 
                    <italic>Chytolita</italic> Grote (Erebidae) and 
                    <italic>Hydraecia</italic> Guenée (Noctuidae)
                </article-title><source>Zookeys</source><day>6</day><month>2</month><year>2013</year><volume>2013</volume><issue>264</issue><fpage>85</fpage><lpage>123</lpage><pub-id pub-id-type="doi">10.3897/zookeys.264.4304</pub-id></mixed-citation></tp:treatment-meta><tp:nomenclature><tp:taxon-name>
                            <tp:taxon-name-part taxon-name-part-type="genus">Chytolita</tp:taxon-name-part>
                            <tp:taxon-name-part taxon-name-part-type="species">morbidalis</tp:taxon-name-part>
                        <object-id xmlns:xlink="http://www.w3.org/1999/xlink" xlink:type="simple">http://species-id.net/wiki/Chytolita_morbidalis</object-id>
								</tp:taxon-name><tp:taxon-authority>(Guenée)</tp:taxon-authority><tp:nomenclature-citation-list><tp:nomenclature-citation><tp:taxon-name>Herminea morbidalis</tp:taxon-name><comment><xref ref-type="bibr" rid="B11">Guenée 1854</xref>: 56. Type locality: North America.</comment></tp:nomenclature-citation><tp:nomenclature-citation><tp:taxon-name>Chytolita petrealis</tp:taxon-name><comment><xref ref-type="bibr" rid="B10">Grote 1880</xref>: 219. Type locality: [USA], Ohio, Illinois, <bold>syn. n.</bold></comment></tp:nomenclature-citation><tp:nomenclature-citation><tp:taxon-name>Chytolita fulicalis</tp:taxon-name><comment><xref ref-type="bibr" rid="B27">Smith 1907</xref>: 143. Type locality: [USA], Tennessee, <bold>syn. rev.</bold></comment></tp:nomenclature-citation><tp:nomenclature-citation><tp:taxon-name>Zanclognatha punctiformis</tp:taxon-name><comment><xref ref-type="bibr" rid="B25">Smith 1895</xref>: 37. Type locality: [USA], District of Columbia, <bold>syn. rev.</bold></comment></tp:nomenclature-citation></tp:nomenclature-citation-list></tp:nomenclature><tp:treatment-sec sec-type="Remarks"><title>Remarks.</title><p>Two species of <italic><tp:taxon-name>Chytolita</tp:taxon-name></italic> Grote have until now been recognized for North America (<xref ref-type="bibr" rid="B17">Lafontaine and Schmidt 2010</xref>): <italic><tp:taxon-name>Chytolita morbidalis</tp:taxon-name></italic> (Guenée) and <italic><tp:taxon-name>Chytolita petrealis</tp:taxon-name></italic> Grote. Both species names have at various times been used for material collected in the PNW; however, only a single species with slight variation in size and darkness exists in this region. Material from eastern North America, the type specimens of the available names, and material previously submitted for CO1 sequencing were therefore examined to attempt to elucidate the correct name for the PNW species. It was found that there is virtually no variation in barcodes in this genus despite the fact that the sample is diverse and includes larger light-colored specimens identified as <italic><tp:taxon-name>Chytolita morbidalis</tp:taxon-name></italic> and smaller dark ones submitted as <italic><tp:taxon-name>Chytolita petrealis</tp:taxon-name></italic> from a large portion of eastern North America. The two previously recognized species have been described as “identical in pattern” (<xref ref-type="bibr" rid="B8">Forbes 1954</xref>) and were only distinguished by size and darkness without structural differences. The dark small forms known as <italic><tp:taxon-name>Chytolita petrealis</tp:taxon-name></italic> are from swamps and acid bogs (Forbes op. cit.) and are consistent with an ecophenotype. This evidence indicates that <italic><tp:taxon-name>Chytolita petrealis</tp:taxon-name></italic> Grote is a synonym of <italic><tp:taxon-name>Herminea morbidalis</tp:taxon-name></italic> Guenée.</p><p>The two syntypes of <italic><tp:taxon-name>Herminea morbidalis</tp:taxon-name></italic> Guenée could not be located and might be lost; however, the original description is sufficient to identify the species and associate it with the genus <italic><tp:taxon-name>Chytolita</tp:taxon-name></italic> based on features of the labial palpus and the presence of an accessory cell on the forewing. A neotype designation is not necessary since there is only one <italic><tp:taxon-name>Chytolita</tp:taxon-name></italic> species in North America.</p></tp:treatment-sec><ref-list><ref id="B11"><mixed-citation xmlns:xlink="http://www.w3.org/1999/xlink" xlink:type="simple"><person-group><name name-style="western"><surname>Guenée</surname><given-names>A</given-names></name></person-group> (<year>1854</year>)<source> In: Boisduval JBAD, Guenée A (1854) Histoire Naturelle des Insectes.</source><publisher-name>Species Général des Lépidoptères. Histoire Naturelle des Insectes. Species Général des Lépidoptères. Tome Huitième. Deltoides et Pyralites. Deltoides et Pyralites. Roret</publisher-name>, <publisher-loc>Paris</publisher-loc>, <lpage>448</lpage> pp.</mixed-citation></ref><ref id="B10"><mixed-citation xmlns:xlink="http://www.w3.org/1999/xlink" xlink:type="simple"><person-group><name name-style="western"><surname>Grote</surname><given-names>AR</given-names></name></person-group> (<year>1880</year>)<article-title> New species of N. American moths.</article-title><source>Canadian Entomologist </source><volume>12</volume>: <fpage>213</fpage>-<lpage>220</lpage>. doi: <ext-link ext-link-type="uri" xlink:href="http://dx.doi.org/10.4039/Ent12213-10" xlink:type="simple">10.4039/Ent12213-10</ext-link></mixed-citation></ref><ref id="B27"><mixed-citation xmlns:xlink="http://www.w3.org/1999/xlink" xlink:type="simple"><person-group><name name-style="western"><surname>Smith</surname><given-names>JB</given-names></name></person-group> (<year>1907</year>)<article-title> New species of Noctuidae for 1907. No. 1.</article-title><source>Transactions of the American Entomological Society </source><volume>33</volume>: <fpage>125</fpage>-<lpage>143</lpage>.</mixed-citation></ref><ref id="B25"><mixed-citation xmlns:xlink="http://www.w3.org/1999/xlink" xlink:type="simple"><person-group><name name-style="western"><surname>Smith</surname><given-names>JB</given-names></name></person-group> (<year>1895</year>)<source> Contribution toward a monograph of the insects of the lepidopterous family Noctuidae of boreal North America–a revision of the deltoid moths. Bulletin of the United States National Museum, No. 48.</source><publisher-name>Government Printing Office, Washington</publisher-name>, <publisher-loc>D.C.</publisher-loc>, <lpage>129</lpage> pp.</mixed-citation></ref><ref id="B17"><mixed-citation xmlns:xlink="http://www.w3.org/1999/xlink" xlink:type="simple"><person-group><name name-style="western"><surname>Lafontaine</surname><given-names>JD</given-names></name><name name-style="western"><surname>Schmidt</surname><given-names>BC</given-names></name></person-group> (<year>2010</year>)<article-title> Annotated Check List of the Noctuoidea (Insecta, Lepidoptera) of North America North of Mexico.</article-title><source>ZooKeys </source><volume>40</volume>: <fpage>1</fpage>-<lpage>239</lpage>. doi: <ext-link ext-link-type="uri" xlink:href="http://dx.doi.org/10.3897/zookeys.40.414" xlink:type="simple">10.3897/zookeys.40.414</ext-link></mixed-citation></ref><ref id="B8"><mixed-citation xmlns:xlink="http://www.w3.org/1999/xlink" xlink:type="simple"><person-group><name name-style="western"><surname>Forbes</surname><given-names>WTM</given-names></name></person-group> (<year>1954</year>)<source> Lepidoptera of New York and neighboring states. Noctuidae. Part III. Memoir 329.</source><publisher-name>Cornell University Agricultural Experiment Station, Ithaca</publisher-name>, <publisher-loc>New York</publisher-loc>, <lpage>433</lpage> pp.</mixed-citation></ref></ref-list></tp:taxon-treatment>
