# Supplementary material for: Five new species and three new subspecies of Erebidae and Noctuidae (Insecta, Lepidoptera) from Northwestern North America, with notes on Chytolita Grote (Erebidae) and Hydraecia Guenée (Noctuidae)
Source: Zookeys. 2013 Feb 6;(264):85–123. doi: 10.3897/zookeys.264.4304 (PMC3668377; doi:10.3897/zookeys.264.4304)
Supplement: XML Treatment for Eudryas brevipennis bonneville [file zookeys.264.4304-treatment4.xml]

<!DOCTYPE tp:taxon-treatment
  PUBLIC "-//TaxonX//DTD Taxonomic Treatment Publishing DTD v0 20100105//EN" "tax-treatment-NSO.dtd">
<tp:taxon-treatment xmlns:tp="http://www.plazi.org/taxpub"><tp:treatment-meta><mixed-citation publication-type="journal"><person-group><name><surname>Crabo</surname><given-names>Lars G.</given-names></name><name><surname>Davis</surname><given-names>Melanie</given-names></name><name><surname>Hammond</surname><given-names>Paul</given-names></name><name><surname>Tomas Mustelin</surname><given-names/></name><name><surname> Jon Shepard</surname><given-names/></name></person-group><article-title>Five new species and three new subspecies of Erebidae and Noctuidae (Insecta, Lepidoptera) from Northwestern North America, with notes on 
                    <italic>Chytolita</italic> Grote (Erebidae) and 
                    <italic>Hydraecia</italic> Guenée (Noctuidae)
                </article-title><source>Zookeys</source><day>6</day><month>2</month><year>2013</year><volume>2013</volume><issue>264</issue><fpage>85</fpage><lpage>123</lpage><pub-id pub-id-type="doi">10.3897/zookeys.264.4304</pub-id></mixed-citation></tp:treatment-meta><tp:nomenclature><tp:taxon-name>
                            <tp:taxon-name-part taxon-name-part-type="genus">Eudryas</tp:taxon-name-part>
                            <tp:taxon-name-part taxon-name-part-type="species">brevipennis</tp:taxon-name-part>
                            <tp:taxon-name-part taxon-name-part-type="subspecies">bonneville</tp:taxon-name-part>
                        <object-id xmlns:xlink="http://www.w3.org/1999/xlink" xlink:type="simple">http://species-id.net/wiki/Eudryas_brevipennis_bonneville</object-id>
								</tp:taxon-name><tp:taxon-authority>Shepard &amp; Crabo</tp:taxon-authority><tp:taxon-status xmlns:xlink="http://www.w3.org/1999/xlink" xlink:type="simple">ssp. n.</tp:taxon-status><xref ref-type="fig" rid="F1">Figs 6</xref><xref ref-type="fig" rid="F3">, 36</xref><xref ref-type="fig" rid="F5">, 48</xref></tp:nomenclature><tp:treatment-sec sec-type="Type material"><title>Type material.</title><p><bold>Holotype</bold> male, USA, Idaho, [Twin Falls County], Twin Falls, 10.VII.1953, J. R. Douglass leg./ Database # CNC LEP 00094168/ Genitalia CNC slide #15232 male. CNC. <bold>Paratypes</bold> 5 males, 5 females. <bold>USA. Idaho.</bold> Gooding County: Wendell, 3500’ [1067 m.], 25.VII.1965, R. E. Miller leg. (1 female); Power County: Massacre Rocks S[tate] P[ark], 4290’ [1308 m.], <named-content xmlns:xlink="http://www.w3.org/1999/xlink" content-type="dwc:verbatimCoordinates" xlink:type="simple">42.679°N, 112.987°W</named-content>, 17.VII.2010, J. &amp; S. Shepard leg. (1 male); Twin Falls County: Buhl, 3500’ [1067 m.], 29.VI.1961, R. E. Miller leg. (1 male); Kimberly, 1 mi. E., 10.VII.1970, A. C. Antonelli collector (1 female); Twin Falls [<named-content xmlns:xlink="http://www.w3.org/1999/xlink" content-type="dwc:verbatimCoordinates" xlink:type="simple">42.57°, -114.47°</named-content>], 10.VII.1953, J. R. Douglas leg. (1 male); [same locality and collector], 7.VII.1945 (1 male), 9.VIII.1945 (1 female), 12.VII.1952 (1 female), [same locality and collector], 3700’ [1128 m.], 25.V.1953 (1 male); [same locality], 15.VI.1959, K. E. Gibson leg., Genitalia CNC slide #16535 (1 female). CNC, JHS, WFBM.</p></tp:treatment-sec><tp:treatment-sec sec-type="Etymology"><title>Etymology.</title><p>The species name is derived from Lake Bonneville. This glacial lake covered much of Utah and southern Idaho during the late Pleistocene epoch. The distribution of this moth is in the Lake Bonneville Basin and along its historic flood path along the Snake River.</p><!--PageBreak--></tp:treatment-sec><tp:treatment-sec sec-type="Diagnosis"><title>Diagnosis.</title><p>No other Pacific Northwest noctuid is likely to be confused with this brightly colored moth. <italic><tp:taxon-name>Eudryas brevipennis bonneville</tp:taxon-name></italic>is superficially nearly identical to <italic><tp:taxon-name>Eudryas unio</tp:taxon-name></italic> (Hübner) (<xref ref-type="fig" rid="F1">Fig. 8</xref>), which occurs in eastern North America as far west as the eastern Great Plains and Texas, but the genitalia of <italic><tp:taxon-name>Eudryas brevipennis bonneville</tp:taxon-name></italic> are indistinguishable from those of <italic><tp:taxon-name>Eudryas brevipennis brevipennis</tp:taxon-name></italic> Stretch from California. The long distal processes of the male aedeagus of <italic><tp:taxon-name>Eudryas brevipennis</tp:taxon-name></italic> (<xref ref-type="fig" rid="F3">Fig. 36</xref>) are shorter by 20–25% compared to the lengths of the corresponding structures in <italic><tp:taxon-name>Eudryas unio</tp:taxon-name></italic> (<xref ref-type="fig" rid="F3">Fig. 37</xref>). Similarly, the ductus bursae of females of <italic><tp:taxon-name>Eudryas brevipennis</tp:taxon-name></italic> (<xref ref-type="fig" rid="F5">Fig. 48</xref>) is shorter thanthat of <italic><tp:taxon-name>Eudryas unio</tp:taxon-name></italic> (<xref ref-type="fig" rid="F5">Fig. 49</xref>). The valves of <italic><tp:taxon-name>Eudryas brevipennis</tp:taxon-name></italic> (<xref ref-type="fig" rid="F3">Fig. 36</xref>) are slightly shorter and less pointed than those of <italic><tp:taxon-name>Eudryas unio</tp:taxon-name></italic> (<xref ref-type="fig" rid="F3">Fig. 37</xref>). In the females, the ductus bursae of <italic><tp:taxon-name>Eudryas brevipennis</tp:taxon-name></italic> is about 25% shorter than that of <italic><tp:taxon-name>Eudryas unio</tp:taxon-name></italic>, although these structures are difficult to measure precisely.</p><p>Subspecies <italic><tp:taxon-name>Eudryas brevipennis bonneville</tp:taxon-name></italic>differs from the nominate subspecies from California (<xref ref-type="fig" rid="F1">Fig. 7</xref>) by the width of the dark marginal borders of both wings and darkness of the discal spots. The red-brown hindwing marginal band is relatively narrow and mottled in <italic><tp:taxon-name>Eudryas brevipennis bonneville</tp:taxon-name></italic><bold>,</bold> resembling those of <italic><tp:taxon-name>Eudryas unio</tp:taxon-name></italic>, whereas that of <italic><tp:taxon-name>Eudryas brevipennis brevipennis</tp:taxon-name></italic> is wider and uniformly darker. The reniform spot and hindwing discal spot are both black in <italic><tp:taxon-name>Eudryas brevipennis brevipennis</tp:taxon-name></italic>. Only the posterior part of the reniform spot is black in <italic><tp:taxon-name>Eudryas brevipennis bonneville</tp:taxon-name></italic> and its hindwing discal spot is smaller and fainter.</p></tp:treatment-sec><tp:treatment-sec sec-type="Description"><title>Description.</title><p><bold>Head</bold> – Antenna of male nearly filiform with slight narrowing of the basal portion of each segment, covered with very short cilia on ventral portion. Antenna of female filiform similar, with longer cilia reduced in number to a single cilium on each side of each segment. Scape covered in short black scales, white ventrally. Eye round, smooth. Palpus covered in short black and occasional white scales, the latter most numerous on distal basal segment and near apex; middle segment relatively long. Frons with a conical central projection with slightly down-turned apex, covered in narrow black scales and a few white scales near base of antenna. Top of head covered with shiny black scales. <bold>Thorax</bold> – Vestiture centrally of shiny brown-black spatulate scales that form a loose posterior tuft, and laterally of hair-like white scales. Prothoracic collar covered centrally with shiny black scales, shorter anteriorly where they are mixed with a few white scales and longer posteriorly, and laterally with long pure white hair-like scales. Tegula covered entirely by long hair-like pure-white scales. Legs covered with shorter dark-gray, short white, and long white scales, longest on femur and tibia of foreleg and femora of mid-leg and hind-leg; with white rings on ends of segments; ventral tarsal segments with three rows of spiniform setae. <bold>Wings</bold> – Forewing length: males 15–16 mm; females 16–17 mm. Forewing ground color white with a pearly sheen; basal two-thirds of anterior wing from anterior cell to costal margin covered in dark-maroon, charcoal-gray, and a few lavender scales, darkest gray on costal margin and in distal cell and dark brown red in base of cell; middle third of posterior margin and subterminal area adjacent to postmedial line similar black, maroon, and lavender, widest on mid-wing to form a black and lavender patch bordered anteromedially by dark ochre; remainder of distal wing mottled red brown and lavender. Basal, antemedial and medial lines absent. Postmedial line thick olive brown, smoothly waved, positioned closer to outer margin than end of cell, roughly <!--PageBreak-->parallel to outer margin on anterior and mid-wing and more strongly curved basad near posterior margin to blend with posterior margin. Subterminal line powdery lavender, undulating, preceded by ill-defined patches of black, strongest opposite cell and between veins posterior to CuA1. Terminal line a series of red-brown lunules between veins. Orbicular spot blackish gray, elongate, fused to dark color of costa to form posterior margin of area in medial cell. Reniform spot diffuse, C-shaped, anterior portion blackish gray fused to dark costa like orbicular spot, mid-portion narrow, olive, and posterior end a diffuse black spot. Claviform spot absent. Fringe graybrown. Dorsal hindwing bright yellow. Hindwing discal spot dark gray to black, diffuse. Hindwing postmedial line reduced to a black spot at inner margin; marginal band circa 0.2× width of wing with undulating inner border, chestnut brown, darkest at anal angle and interrupted by yellow scales near veins; terminal line dark chestnut brown. Hindwing fringe red tan. <bold>Abdomen</bold> – Dorsal half bright yellow and venter whitish gray, with black spots on dorsal midline and each side of each segment and loose tufts of metallic brown-black scales on dorsal segments I–III. <bold>Male genitalia</bold> – Uncus rod-like, slightly curved, tapering gradually from base to apex with slight lateral widening near tip, distal portion slightly dorsoventrally flattened with a dorsal medial ridge, tapering to a downturned point. Anal tube sclerotized at base of dorsal portion and more extensively and strongly ventrally and laterally, ventral portion bulbous at base with ventral medial groove, tapering distally. Juxta bell shaped, 1.2 × as tall as wide, widest ventrally. Valve birdwing shaped; costal margin divided into two straight segments separated by a 45° downward bend at junction of proximal two-thirds and distal third, basal segment of costa sclerotized and angled 45° dorsad relative to attachment; posterior margin with bend dorsad at mid-point beyond sacculus, meeting costal margin at a point. Sacculus heavily sclerotized, extending to mid-point of valve, base 0.65 × as wide as valve tapering to 0.3 × as wide as valve near origin; modified rod-like clasper extending laterally from end of sacculus posterior and parallel to posterior margin of valve, tapering gradually from base to acute upturned tip. Distal valve lacking digitus, expanded cucullus, or corona, inner surface covered with innumerable fine setae distal to mid-portion. Aedeagus unusual, with very short basal segment divided at apex into two very long and narrow processes, longer distal portion identified as true aedeagus by small vesica at tip approximately 6× as long as base, arched strongly ventrad near base and becoming gradually straighter toward apex, total arc 180°; proximal process similar but shorter and more strongly arched, approximately 0.65 × as long as distal aedeagus, with slightly bulbous tip. Vesica membranous, minute. <bold>Female genitalia</bold> – Ovipositor lobes pad-like, covered sparsely with long and short fine setae. Abdominal segment VIII 0.75 × as long as wide; anterior apophysis 0.85 × as long as segment VIII, and posterior apophysis slightly shorter. Ostium bursae lightly sclerotized, ventral margin narrow and V-shaped. Ductus bursae sclerotized, very narrow, sinuous and crenulate, difficult to measure when mounted. Corpus bursae membranous, delicate, slightly ovoid (collapsed in figure), approximately 2.5 × as long as segment VIII, ductus seminalis joining posterior portion near junction with ductus bursae.</p><!--PageBreak--></tp:treatment-sec><tp:treatment-sec sec-type="Distribution"><title>Distribution and biology.</title><p><italic><tp:taxon-name>Eudryas brevipennis bonneville</tp:taxon-name></italic>occurs near large rivers and lakes in the northern Intermountain Region. Most specimens have been collected near the Snake River in south-central Idaho.</p><p>The moth flies during late spring and summer and has been collected from late May through early August. The early stages are unknown. California populations of <italic><tp:taxon-name>Eudryas brevipennis</tp:taxon-name></italic> feed on the willowherb <italic><tp:taxon-name>Epilobium ciliatum</tp:taxon-name></italic> Raf. and evening primroses (<italic><tp:taxon-name>Oenothera</tp:taxon-name></italic> spp.) (<xref ref-type="bibr" rid="B4">Comstock and Dammers 1938</xref>), all in the evening primrose family (<tp:taxon-name>Onagraceae</tp:taxon-name>). It is likely that <italic><tp:taxon-name>Eudryas brevipennis bonneville</tp:taxon-name></italic> utilizes similar plants in this family.</p></tp:treatment-sec><tp:treatment-sec sec-type="Remarks"><title>Remarks.</title><p><italic><tp:taxon-name>Eudryas brevipennis</tp:taxon-name></italic>, including the Utah populations, is considered to be conspecific with <italic><tp:taxon-name>Eudrya unio</tp:taxon-name></italic> by Poole on the website Nearctica.com. These taxa differ in the structure of the genitalia of both sexes indicating that they are distinct species.</p><p>The identical male and female genitalia of the California and Intermountain populations of <italic><tp:taxon-name>Eudryas brevipennis</tp:taxon-name></italic> suggest strongly that they are the same species despite the differences in wing pattern and the 700 kilometer gap that separates them. A single specimen from Modesto, California in the CNC resembles subspecies <italic>bonneville</italic> more than other California populations. <italic><tp:taxon-name>Eudryas</tp:taxon-name></italic> should be sought in riparian habitats in the area between California and the range of <italic><tp:taxon-name>Eudryas brevipennis bonneville</tp:taxon-name></italic> to see if this subspecies has a larger range than is known currently. There is no barcode data for either subspecies of <italic><tp:taxon-name>Eudryas brevipennis</tp:taxon-name></italic>.</p></tp:treatment-sec><tp:treatment-sec><!--Section generated to contain objects referenced in tp:taxon-treatment.--><fig id="F1" position="float" orientation="portrait"><label>Figures 1–20.</label><caption><p>Adults of <tp:taxon-name>Erebidae</tp:taxon-name> and <tp:taxon-name>Noctuidae</tp:taxon-name>. <bold>1</bold> <italic><tp:taxon-name>Cycnia oregonensis tristis</tp:taxon-name></italic> Crabo, male paratype, WA, Thurston Co., Plumb <bold>2</bold> <italic><tp:taxon-name>Cycnia oregonensis oregonensis</tp:taxon-name></italic> (Stretch), male, Canada, BC, 5 mi W of Nelson <bold>3</bold> <italic><tp:taxon-name>Drasteria parallela</tp:taxon-name></italic> Crabo &amp; Mustelin, male paratype, WA, Chelan Co., Chumstick Mountain <bold>4</bold> <italic><tp:taxon-name>Drasteria convergens</tp:taxon-name></italic> Mustelin, male, CA, Mono Co., Lee Vining <bold>5</bold> <italic><tp:taxon-name>Drasteria divergens</tp:taxon-name></italic> (Behr), male, WA, Garfield Co., FR40 at Sunset Point <bold>6</bold> <italic><tp:taxon-name>Eudryas brevipennis bonneville</tp:taxon-name></italic> Shepard &amp; Crabo, female paratype, ID, [Gooding Co.], Wendell <bold>7</bold> <italic><tp:taxon-name>Eudryas brevipennis brevipennis</tp:taxon-name></italic> Stretch, male, USA, CA, [Riverside Co.], Riverside <bold>8</bold> <italic><tp:taxon-name>Eudryas unio</tp:taxon-name></italic> (Hübner), male, USA, MA, Norfolk Co., Ponkapoag Bog <bold>9</bold> <italic><tp:taxon-name>Resapamea diluvius</tp:taxon-name></italic> Crabo, male paratype, WA, Grant Co., Potholes <bold>10</bold> <italic><tp:taxon-name>Resapamea diluvius</tp:taxon-name></italic> Crabo, female paratype, WA, Grant Co., Potholes <bold>11</bold> <italic><tp:taxon-name>Resapamea diluvius</tp:taxon-name></italic> Crabo, female paratype, WA, Adams Co., Washtucna <bold>12</bold> <italic><tp:taxon-name>Resapamea passer</tp:taxon-name></italic> (Guenée), male, Canada, SK, 2 mi N Burstall <bold>13</bold> <italic><tp:taxon-name>Resapamea passer</tp:taxon-name></italic> (Guenée), male, USA, WA, Island Co., Joseph Whidbey State Park <bold>14</bold> <italic><tp:taxon-name>Resapamea passer</tp:taxon-name></italic> (Guenée), female, USA, Douglas Co., Badger Mountain <bold>15</bold> <italic><tp:taxon-name>Resapamea angelika</tp:taxon-name></italic> Crabo, male holotype, USA, NV, Elko Co., Angel Lake <bold>16</bold> <italic><tp:taxon-name>Resapamea innota</tp:taxon-name></italic> (Smith), male, USA, OR, Lake Co., Bull Prairie <bold>17</bold> <italic><tp:taxon-name>Resapamea mammuthus</tp:taxon-name></italic> Crabo, male holotype, Canada, YT, Old Crow <bold>18</bold> <italic><tp:taxon-name>Resapamea hedeni</tp:taxon-name></italic> (Graeser), male, Russia, Magadan Oblast, Tenkinsky District, Stokovyi <bold>19</bold> <italic><tp:taxon-name>Resapamea</tp:taxon-name></italic> species, possibly <italic><tp:taxon-name>Resapamea hedeni</tp:taxon-name></italic>, female, USA, AK, Unalakleet <bold>20</bold> <italic><tp:taxon-name>Resapamea</tp:taxon-name></italic> species, possibly <italic><tp:taxon-name>Resapamea mammuthus</tp:taxon-name></italic>, female, Canada, NWT, Aklavik.</p></caption><graphic xmlns:xlink="http://www.w3.org/1999/xlink" xlink:href="ZooKeys-264-085-g001.jpg" position="float" orientation="portrait" xlink:type="simple"/></fig><fig id="F3" position="float" orientation="portrait"><label>Figures 32–37.</label><caption><p>Male genitalia of <tp:taxon-name>Erebidae</tp:taxon-name> and <tp:taxon-name>Noctuidae</tp:taxon-name>. Ventral or right aspect of aedeagus is shown. <bold>32</bold> <italic><tp:taxon-name>Cycnia oregonensis tristis</tp:taxon-name></italic> Crabo, paratype, USA, WA, Thurston Co., Plumb (ventral aspect) <bold>33</bold> <italic><tp:taxon-name>Drasteria parallela</tp:taxon-name></italic> Crabo &amp; Mustelin, paratype, USA, WA, Klickitat Co., Simcoe Butte <bold>34</bold> <italic><tp:taxon-name>Drasteria convergens</tp:taxon-name></italic> Mustelin, USA, CA, Mono Co., Lee Vining <bold>35</bold> <italic><tp:taxon-name>Drasteria divergens</tp:taxon-name></italic> (Behr), USA, OR, Baker Co., Burnt River Canyon <bold>36</bold> <italic><tp:taxon-name>Eudryas brevipennis bonneville</tp:taxon-name></italic> Shepard &amp; Crabo, paratype, USA, ID, Twin Falls Co., Buhl <bold>37</bold> <italic><tp:taxon-name>Eudryas unio</tp:taxon-name></italic> (Hübner), USA, MA, Norfolk Co., Ponkapoag Bog.</p></caption><graphic xmlns:xlink="http://www.w3.org/1999/xlink" xlink:href="ZooKeys-264-085-g003.jpg" position="float" orientation="portrait" xlink:type="simple"/></fig><fig id="F5" position="float" orientation="portrait"><label>Figures 45–52.</label><caption><p>Female genitalia of <tp:taxon-name>Erebidae</tp:taxon-name> and <tp:taxon-name>Noctuidae</tp:taxon-name>. Ventral aspect. <bold>45</bold> <italic><tp:taxon-name>Drasteria parallela</tp:taxon-name></italic> Crabo &amp; Mustelin, USA, CA, Siskiyou Co., Deadfall Meadow <bold>46</bold> <italic><tp:taxon-name>Drasteria convergens</tp:taxon-name></italic> Mustelin, USA, CA, Mono Co., Lee Vining <bold>47</bold> <italic><tp:taxon-name>Drasteria divergens</tp:taxon-name></italic> (Behr), USA, Baker Co., Burnt River Canyon <bold>48</bold> <italic><tp:taxon-name>Eudryas brevipennis bonneville</tp:taxon-name></italic> Shepard &amp; Crabo, paratype, USA, ID, Twin Falls Co., Kimberly <bold>49</bold> <italic><tp:taxon-name>Eudryas unio</tp:taxon-name></italic> (Hübner), USA, WI, St. Croix Co., S18 Springfield Township <bold>50</bold> <italic><tp:taxon-name>Resapamea diluvius</tp:taxon-name></italic> Crabo, paratype, USA, WA, Adams Co., Washtucna <bold>51</bold> <italic><tp:taxon-name>Resapamea passer</tp:taxon-name></italic> (Guenée), USA, WA, Douglas County, 3 mi. ESE of Orondo <bold>52</bold> <italic><tp:taxon-name>Fishia nigrescens</tp:taxon-name></italic> Hammond &amp; Crabo, paratype, USA, OR, Jefferson Co., Warm Springs.</p></caption><graphic xmlns:xlink="http://www.w3.org/1999/xlink" xlink:href="ZooKeys-264-085-g005.jpg" position="float" orientation="portrait" xlink:type="simple"/></fig></tp:treatment-sec><ref-list><ref id="B4"><mixed-citation xmlns:xlink="http://www.w3.org/1999/xlink" xlink:type="simple"><person-group><name name-style="western"><surname>Comstock</surname><given-names>JA</given-names></name><name name-style="western"><surname>Dammers</surname><given-names>CM</given-names></name></person-group> (<year>1938</year>)<article-title> Studies in the metamorphosis of six California moths.</article-title><source>Bulletin of the Southern California Academy of Sciences </source><volume>37</volume>: <fpage>105</fpage>-<lpage>128</lpage>.</mixed-citation></ref></ref-list></tp:taxon-treatment>
