# Supplementary material for: Five new species and three new subspecies of Erebidae and Noctuidae (Insecta, Lepidoptera) from Northwestern North America, with notes on Chytolita Grote (Erebidae) and Hydraecia Guenée (Noctuidae)
Source: Zookeys. 2013 Feb 6;(264):85–123. doi: 10.3897/zookeys.264.4304 (PMC3668377; doi:10.3897/zookeys.264.4304)
Supplement: XML Treatment for Resapamea angelika [file zookeys.264.4304-treatment6.xml]

<!DOCTYPE tp:taxon-treatment
  PUBLIC "-//TaxonX//DTD Taxonomic Treatment Publishing DTD v0 20100105//EN" "tax-treatment-NSO.dtd">
<tp:taxon-treatment xmlns:tp="http://www.plazi.org/taxpub"><tp:treatment-meta><mixed-citation publication-type="journal"><person-group><name><surname>Crabo</surname><given-names>Lars G.</given-names></name><name><surname>Davis</surname><given-names>Melanie</given-names></name><name><surname>Hammond</surname><given-names>Paul</given-names></name><name><surname>Tomas Mustelin</surname><given-names/></name><name><surname> Jon Shepard</surname><given-names/></name></person-group><article-title>Five new species and three new subspecies of Erebidae and Noctuidae (Insecta, Lepidoptera) from Northwestern North America, with notes on 
                    <italic>Chytolita</italic> Grote (Erebidae) and 
                    <italic>Hydraecia</italic> Guenée (Noctuidae)
                </article-title><source>Zookeys</source><day>6</day><month>2</month><year>2013</year><volume>2013</volume><issue>264</issue><fpage>85</fpage><lpage>123</lpage><pub-id pub-id-type="doi">10.3897/zookeys.264.4304</pub-id></mixed-citation></tp:treatment-meta><tp:nomenclature><tp:taxon-name>
                            <tp:taxon-name-part taxon-name-part-type="genus">Resapamea</tp:taxon-name-part>
                            <tp:taxon-name-part taxon-name-part-type="species">angelika</tp:taxon-name-part>
                        <object-id xmlns:xlink="http://www.w3.org/1999/xlink" xlink:type="simple">urn:lsid:zoobank.org:act:0F672160-B1C9-4A79-AEDC-0A01C47F6F0D</object-id>
								<object-id xmlns:xlink="http://www.w3.org/1999/xlink" xlink:type="simple">http://species-id.net/wiki/Resapamea_angelika</object-id>
								</tp:taxon-name><tp:taxon-authority>Crabo</tp:taxon-authority><tp:taxon-status xmlns:xlink="http://www.w3.org/1999/xlink" xlink:type="simple">sp. n.</tp:taxon-status><xref ref-type="fig" rid="F1">Figs 15</xref><xref ref-type="fig" rid="F4">, 40</xref></tp:nomenclature><tp:treatment-sec sec-type="Type material"><title>Type material.</title><p><bold>Holotype</bold> Male. USA, Nevada, Elko County, Angel Lake (S side), SW of Wells, light trap, 1–2.VIII.2003, James K. &amp; Eleaner Adams leg./ Database # CNC LEP 00094166. CNC. <bold>Paratype</bold> Female. USA, Nevada, Elko County, Rt 231, 11 mi SW Wells [Angel Lake], 23 July 2001, J. Troubridge/CNCNoctuoidea6305. JTT.</p></tp:treatment-sec><tp:treatment-sec sec-type="Etymology"><title>Etymology.</title><p>The name is derived from the type locality at Angel Lake, Nevada.</p></tp:treatment-sec><tp:treatment-sec sec-type="Diagnosis"><title>Diagnosis.</title><p><italic><tp:taxon-name>Resapamea angelika</tp:taxon-name></italic> is a distinctive <italic><tp:taxon-name>Resapamea</tp:taxon-name></italic> species due to the combination of large size, even dark red-brown forewing color, small or absent orbicular spot, and narrow reniform spot with well-demarcated thin black outline and prominent cream to light orange filling. It is most likely to be confused with <italic><tp:taxon-name>Resapamea passer</tp:taxon-name></italic> (<xref ref-type="fig" rid="F1">Figs 12–14</xref>) and <italic><tp:taxon-name>Resapamea innota</tp:taxon-name></italic> (Smith) (<xref ref-type="fig" rid="F1">Fig. 16</xref>). <italic><tp:taxon-name>Resapamea passer</tp:taxon-name></italic> is variable, usually brown or mottled tan and brown, but is not dark red brown like <italic><tp:taxon-name>Resapamea angelika</tp:taxon-name></italic>. <italic><tp:taxon-name>Resapamea innota</tp:taxon-name></italic> has red-brown or orange-brown forewings and could potentially be confused with <italic><tp:taxon-name>Resapamea angelika</tp:taxon-name></italic> on this basis. Its orbicular spot is similar to the reniform spot, not very small or absent as in <italic><tp:taxon-name>Resapamea angelika</tp:taxon-name></italic>, and the reniform spot is broader, lacks a black outline and is filled with uniform light ochre, unlike that of <italic><tp:taxon-name>Resapamea angelika</tp:taxon-name></italic>. The dorsal hindwing of <italic><tp:taxon-name>Resapamea innota</tp:taxon-name></italic> is darker gray than in <italic><tp:taxon-name>Resapamea angelika</tp:taxon-name></italic>. <italic><tp:taxon-name>Resapamea angelika</tp:taxon-name></italic> appears to be a significantly larger moth (FW length 19 mm) compared to <italic><tp:taxon-name>Resapamea innota</tp:taxon-name></italic> (FW length 14–17 mm) .</p><p>The male genitalia of <italic><tp:taxon-name>Resapamea angelika</tp:taxon-name></italic> are similar to those of <italic><tp:taxon-name>Resapamea passer</tp:taxon-name></italic> (<xref ref-type="fig" rid="F4">Fig. 39</xref>). Based on the holotype, <italic><tp:taxon-name>Resapamea angelika</tp:taxon-name></italic> has a slightly broader distal uncus, a more V-shaped inferior juxta, and a larger and more angular basal saccular process. In the vesica, the ridge of spines with a sclerotized base (cock’s comb) adorning a ventral diverticulum is smaller than in <italic><tp:taxon-name>Resapamea passer</tp:taxon-name></italic>.</p></tp:treatment-sec><tp:treatment-sec sec-type="Description"><title>Description.</title><p><bold>Head</bold> – Antenna of male nearly filiform with slight constriction at base of each segment, covered ventrally by short cilia. Antenna of female filiform. Eye round, naked. Labial palp covered by short flat scales on sides, elongating to form a brush-like ventral fringe. Frons smooth, covered by narrow red-brown scales. Top of head covered by long and narrow red-brown scales. <bold>Thorax</bold> – Vestiture of collar, thorax, and tegula similar, a mixture of long, narrow, apically notched red-brown-tipped tan and red-brown scales, appearing even dark red brown, weakly tufted. Legs even gray brown, with three rows of spiniform setae on basitarsus and four irregular rows on other tarsal segments. <bold>Wings</bold> – Forewing length: male 19 mm. Forewing with a mixture of red-brown and gray-brown scales, ground color appearing even dark red brown, <!--PageBreak-->minimally darker in basal, medial and terminal areas; veins brownish gray, especially along radial and cubital veins, but not contrasting. Basal line absent. Antemedial line single, dark red brown, faint, ill-defined and incomplete, most evident on costa, in cell, and in fold, slightly offset toward base on costa and nearly transversely-oriented elsewhere. Postmedial line similar but more diffuse, oriented at 45° angle to wing from near end of cell to posterior margin, obsolete near costa. Subterminal line absent, its position in paratype indicated by a faint dark spot on costa in distal subterminal area and in holotype by proximal margin of darker terminal area. Terminal line thin, black, slightly thicker between veins. Orbicular spots small, oval, very faint in holotype, partially outlined in thin black bordered internally by cream, and filled centrally with ground color in paratype. Reniform spot moderate sized, narrowly kidney shaped, posterior portion partially fused to cubital vein in holotype, extending slightly posterior to vein in paratype, partially outlined by a thin black line strongest medially and absent anteriorly, filled peripherally with light whitish cream to light orange and containing a central or medially-positioned ground-color lunule. Claviform spot small, absent in holotype specimen and a small black smudge in paratype. Fringe brown gray with gray-orange base and darker gray medial line. Dorsal hindwing light gray orange to light fuscous, minimally darker and grayer on distal half, with slightly darker gray ill-defined narrow discal spot, veins, and terminal line. Hindwing fringe pinkish red brown with a light yellow-tan base. <bold>Abdomen</bold> – medium-dark brown-gray with slight red tint, especially posteriorly. <bold>Male genitalia</bold> – Uncus cylindrical at base, evenly downcurved, distal portion slightly dorsoventrally flattened and tapering to a fine point. Tegumen with large penicillus lobes. Juxta shield shaped, 0.5 × as high as wide, with V-shaped ventral margin. Valve weakly S-shaped, 5 × as long as wide (measured at mid-portion), tapering slightly from base to neck of cucullus; clavus large, reaching base of costa, rectangular with concave medial contour and angular apex. Sacculus reaching two-thirds of distance toward costa and extending distally to mid-valve. Clasper a smooth ridge. Ampulla short, nearly spherical. Digitus a weak ridge with a weak triangular projection, partially covered by medial cucullus. Cucullus well developed with rounded apical and slightly pointed anal ends, 1.65 × as wide as mid-valve; mesial surface covered by fine setae; corona an irregular row of stout curved setae, row partially double on dorsal half. Aedeagus tubular, 4.5 × as long as wide, with granulose patch on ventral aspect at base of vesica. Vesica 0.65 × as long as aedeagus, bent 135° toward right at base to project anteriorly and toward right, basal half bulbous, distal half tubular, with several diverticula and cornuti: weakly bulging subbasal diverticulum on ventral surface with sclerotized apex with a cock’s-comb row of short spines oriented along aedeagus axis and projecting ventrad; a membranous conical apical diverticulum on ventral vesica projecting anteriorly and toward right; a medial proximally-angled spike-like cornutus arising from a button-like base; and a subapical patch of short variable-sized spine-like cornuti directed basad. <bold>Female genitalia</bold> – Not available.</p></tp:treatment-sec><tp:treatment-sec sec-type="Distribution"><title>Distribution and biology.</title><p>This species is only known from the vicinity of Angel Lake in the East Humboldt Range of northeastern Nevada. The habitat is sedge meadows along tributaries of Angel Creek. These meadows appear to lack <italic><tp:taxon-name>Rumex</tp:taxon-name></italic> but harbor <!--PageBreak-->dense stands of an iris (<italic><tp:taxon-name>Iris</tp:taxon-name></italic> spp., <tp:taxon-name>Iridaceae</tp:taxon-name>) which might be the larval foodplant. The early stages of <italic><tp:taxon-name>Resapamea angelika</tp:taxon-name></italic> are unknown. The few known specimens have been collected during late July and early August.</p></tp:treatment-sec><tp:treatment-sec sec-type="Remarks"><title>Remarks.</title><p>The CO1 sequence of the female paratype differs from those of all other North American <italic><tp:taxon-name>Resapamea</tp:taxon-name></italic>, including <italic><tp:taxon-name>Resapamea passer</tp:taxon-name></italic> and <italic><tp:taxon-name>Resapamea innota</tp:taxon-name></italic>,by over 3.4%.</p><p>The holotypes of <italic><tp:taxon-name>Luperina innota</tp:taxon-name></italic> Smith, type locality Wyoming, Yellowstone Park, and <italic><tp:taxon-name>Luperina enargia</tp:taxon-name></italic> Barnes &amp; Benjamin, type locality California, Tulare County, Monachee Meadows, were examined from photographs to ensure that neither name is referable to <italic><tp:taxon-name>Resapamea angelika</tp:taxon-name></italic>. These specimens are superficially very similar to each other and may represent the same species. Somewhat variable <italic><tp:taxon-name>Resapamea</tp:taxon-name></italic> populations resembling these types are found at mid-elevations in a large portion of the western United States and require further study to determine the number of species that are involved. Because of this, we feel that it is premature to consider <italic><tp:taxon-name>Resapamea innota</tp:taxon-name></italic> and <italic><tp:taxon-name>Resapamea enargia</tp:taxon-name></italic> to be synonyms.</p></tp:treatment-sec><tp:treatment-sec><!--Section generated to contain objects referenced in tp:taxon-treatment.--><fig id="F1" position="float" orientation="portrait"><label>Figures 1–20.</label><caption><p>Adults of <tp:taxon-name>Erebidae</tp:taxon-name> and <tp:taxon-name>Noctuidae</tp:taxon-name>. <bold>1</bold> <italic><tp:taxon-name>Cycnia oregonensis tristis</tp:taxon-name></italic> Crabo, male paratype, WA, Thurston Co., Plumb <bold>2</bold> <italic><tp:taxon-name>Cycnia oregonensis oregonensis</tp:taxon-name></italic> (Stretch), male, Canada, BC, 5 mi W of Nelson <bold>3</bold> <italic><tp:taxon-name>Drasteria parallela</tp:taxon-name></italic> Crabo &amp; Mustelin, male paratype, WA, Chelan Co., Chumstick Mountain <bold>4</bold> <italic><tp:taxon-name>Drasteria convergens</tp:taxon-name></italic> Mustelin, male, CA, Mono Co., Lee Vining <bold>5</bold> <italic><tp:taxon-name>Drasteria divergens</tp:taxon-name></italic> (Behr), male, WA, Garfield Co., FR40 at Sunset Point <bold>6</bold> <italic><tp:taxon-name>Eudryas brevipennis bonneville</tp:taxon-name></italic> Shepard &amp; Crabo, female paratype, ID, [Gooding Co.], Wendell <bold>7</bold> <italic><tp:taxon-name>Eudryas brevipennis brevipennis</tp:taxon-name></italic> Stretch, male, USA, CA, [Riverside Co.], Riverside <bold>8</bold> <italic><tp:taxon-name>Eudryas unio</tp:taxon-name></italic> (Hübner), male, USA, MA, Norfolk Co., Ponkapoag Bog <bold>9</bold> <italic><tp:taxon-name>Resapamea diluvius</tp:taxon-name></italic> Crabo, male paratype, WA, Grant Co., Potholes <bold>10</bold> <italic><tp:taxon-name>Resapamea diluvius</tp:taxon-name></italic> Crabo, female paratype, WA, Grant Co., Potholes <bold>11</bold> <italic><tp:taxon-name>Resapamea diluvius</tp:taxon-name></italic> Crabo, female paratype, WA, Adams Co., Washtucna <bold>12</bold> <italic><tp:taxon-name>Resapamea passer</tp:taxon-name></italic> (Guenée), male, Canada, SK, 2 mi N Burstall <bold>13</bold> <italic><tp:taxon-name>Resapamea passer</tp:taxon-name></italic> (Guenée), male, USA, WA, Island Co., Joseph Whidbey State Park <bold>14</bold> <italic><tp:taxon-name>Resapamea passer</tp:taxon-name></italic> (Guenée), female, USA, Douglas Co., Badger Mountain <bold>15</bold> <italic><tp:taxon-name>Resapamea angelika</tp:taxon-name></italic> Crabo, male holotype, USA, NV, Elko Co., Angel Lake <bold>16</bold> <italic><tp:taxon-name>Resapamea innota</tp:taxon-name></italic> (Smith), male, USA, OR, Lake Co., Bull Prairie <bold>17</bold> <italic><tp:taxon-name>Resapamea mammuthus</tp:taxon-name></italic> Crabo, male holotype, Canada, YT, Old Crow <bold>18</bold> <italic><tp:taxon-name>Resapamea hedeni</tp:taxon-name></italic> (Graeser), male, Russia, Magadan Oblast, Tenkinsky District, Stokovyi <bold>19</bold> <italic><tp:taxon-name>Resapamea</tp:taxon-name></italic> species, possibly <italic><tp:taxon-name>Resapamea hedeni</tp:taxon-name></italic>, female, USA, AK, Unalakleet <bold>20</bold> <italic><tp:taxon-name>Resapamea</tp:taxon-name></italic> species, possibly <italic><tp:taxon-name>Resapamea mammuthus</tp:taxon-name></italic>, female, Canada, NWT, Aklavik.</p></caption><graphic xmlns:xlink="http://www.w3.org/1999/xlink" xlink:href="ZooKeys-264-085-g001.jpg" position="float" orientation="portrait" xlink:type="simple"/></fig><fig id="F4" position="float" orientation="portrait"><label>Figures 38–44.</label><caption><p>Male genitalia of <tp:taxon-name>Noctuidae</tp:taxon-name>. Ventral aspect of aedeagus is shown. Distal uncus of Fig. 41 is inset. <bold>38</bold> <italic><tp:taxon-name>Resapamea diluvius</tp:taxon-name></italic> Crabo, paratype, USA, WA, Grant Co., Potholes <bold>39</bold> <italic><tp:taxon-name>Resapamea passer</tp:taxon-name></italic> (Guenée), USA, WA, Douglas Co., 5 km ESE of Orondo <bold>40</bold> <italic><tp:taxon-name>Resapamea angelika</tp:taxon-name></italic> Crabo, holotype, USA, NV, Elko Co., Angel Lake <bold>41</bold><italic><tp:taxon-name>Resapamea mammuthus</tp:taxon-name></italic> Crabo, holotype, Canada, YT, Old Crow <bold>42</bold> <italic><tp:taxon-name>Resapamea hedeni</tp:taxon-name></italic> (Graeser), Russia, Magadan Oblast, Tenkinsky District, Stokovyi <bold>43</bold> <italic><tp:taxon-name>Fishia nigrescens</tp:taxon-name></italic> Hammond &amp; Crabo, paratype, USA, OR, Klamath Co., 6 mi. SE of Klamath Falls <bold>44</bold> <italic><tp:taxon-name>Xestia perquiritata orca</tp:taxon-name></italic> Crabo &amp; Hammond, paratype, USA, WA, Clallam Co., Neah Bay.</p></caption><graphic xmlns:xlink="http://www.w3.org/1999/xlink" xlink:href="ZooKeys-264-085-g004.jpg" position="float" orientation="portrait" xlink:type="simple"/></fig></tp:treatment-sec></tp:taxon-treatment>
