# Supplementary material for: Five new species and three new subspecies of Erebidae and Noctuidae (Insecta, Lepidoptera) from Northwestern North America, with notes on Chytolita Grote (Erebidae) and Hydraecia Guenée (Noctuidae)
Source: Zookeys. 2013 Feb 6;(264):85–123. doi: 10.3897/zookeys.264.4304 (PMC3668377; doi:10.3897/zookeys.264.4304)
Supplement: XML Treatment for Resapamea mammuthus [file zookeys.264.4304-treatment7.xml]

<!DOCTYPE tp:taxon-treatment
  PUBLIC "-//TaxonX//DTD Taxonomic Treatment Publishing DTD v0 20100105//EN" "tax-treatment-NSO.dtd">
<tp:taxon-treatment xmlns:tp="http://www.plazi.org/taxpub"><tp:treatment-meta><mixed-citation publication-type="journal"><person-group><name><surname>Crabo</surname><given-names>Lars G.</given-names></name><name><surname>Davis</surname><given-names>Melanie</given-names></name><name><surname>Hammond</surname><given-names>Paul</given-names></name><name><surname>Tomas Mustelin</surname><given-names/></name><name><surname> Jon Shepard</surname><given-names/></name></person-group><article-title>Five new species and three new subspecies of Erebidae and Noctuidae (Insecta, Lepidoptera) from Northwestern North America, with notes on 
                    <italic>Chytolita</italic> Grote (Erebidae) and 
                    <italic>Hydraecia</italic> Guenée (Noctuidae)
                </article-title><source>Zookeys</source><day>6</day><month>2</month><year>2013</year><volume>2013</volume><issue>264</issue><fpage>85</fpage><lpage>123</lpage><pub-id pub-id-type="doi">10.3897/zookeys.264.4304</pub-id></mixed-citation></tp:treatment-meta><tp:nomenclature><tp:taxon-name>
                            <tp:taxon-name-part taxon-name-part-type="genus">Resapamea</tp:taxon-name-part>
                            <tp:taxon-name-part taxon-name-part-type="species">mammuthus</tp:taxon-name-part>
                        <object-id xmlns:xlink="http://www.w3.org/1999/xlink" xlink:type="simple">urn:lsid:zoobank.org:act:5D5927C7-717D-4DC4-B855-37389C705002</object-id>
								<object-id xmlns:xlink="http://www.w3.org/1999/xlink" xlink:type="simple">http://species-id.net/wiki/Resapamea_mammuthus</object-id>
								</tp:taxon-name><tp:taxon-authority>Crabo</tp:taxon-authority><tp:taxon-status xmlns:xlink="http://www.w3.org/1999/xlink" xlink:type="simple">sp. n.</tp:taxon-status><xref ref-type="fig" rid="F1">Figs 17</xref><xref ref-type="fig" rid="F4">, 41</xref></tp:nomenclature><tp:treatment-sec sec-type="Type material"><title>Type material.</title><p><bold>Holotype</bold> Male. Canada, Yukon Territory, Old Crow, 5.VII.1983, R. J. Cannings leg./ Malaise trap. Forest edge on S-facing bluff/ Database CNC LEP 0094163/ SLIDE <italic><tp:taxon-name>Luperina</tp:taxon-name></italic> male ER8824. CNC. <bold>Paratypes</bold> None.</p></tp:treatment-sec><tp:treatment-sec sec-type="Etymology"><title>Etymology.</title><p>The name is derived from the genus of the wooly mammoth– <italic><tp:taxon-name>Mammuthus</tp:taxon-name></italic>. It is befitting of the moth because its Beringian distribution and relatively large size for the genus. It is a noun in apposition.</p></tp:treatment-sec><tp:treatment-sec sec-type="Diagnosis"><title>Diagnosis.</title><p><italic><tp:taxon-name>Resapamea mammuthus</tp:taxon-name></italic> is unlikely to be confused with most other species of <italic><tp:taxon-name>Resapamea</tp:taxon-name></italic> in North America due to its northerly distribution and orange-tan color. It is superficially similar to <italic><tp:taxon-name>Resapamea hedeni</tp:taxon-name></italic> (Graeser) (<xref ref-type="fig" rid="F1">Fig. 18</xref>), which occurs in Asia and might also occur in Alaska (see Remarks, below). The male genitalia of these species differ in the shape of the distal uncus. It is truncated in <italic><tp:taxon-name>Resapamea mammuthus</tp:taxon-name></italic> with a small T-shaped expansion at the tip (<xref ref-type="fig" rid="F4">Fig. 41 inset</xref>) and tapered to a point in <italic><tp:taxon-name>Resapamea hedeni</tp:taxon-name></italic> (<xref ref-type="fig" rid="F4">Fig. 42</xref>) as well as in all other North American <italic><tp:taxon-name>Resapamea</tp:taxon-name></italic> species. The vesica of <italic><tp:taxon-name>Resapamea mammuthus</tp:taxon-name></italic> differs from those of all other <italic><tp:taxon-name>Resapamea</tp:taxon-name></italic> discussed in this paper in lacking the subbasal diverticulum and medial cornuti. It differs from that of <italic><tp:taxon-name>Resapamea hedeni</tp:taxon-name></italic> in lacking a subbasal serrate (cock’s comb) cornutus.</p></tp:treatment-sec><tp:treatment-sec sec-type="Description"><title>Description.</title><p><bold>Head</bold> – Antenna of male nearly filiform, with slight constriction at base of each segment, covered ventrally by short fine cilia. Antenna of female unknown. Scape orange tan, with dorsal tuft. Eye rounded, smooth. Labial palp covered laterally by short flat tan scales, lengthening to a brush-like fringe on ventral surface of first two segments. Frons smooth, covered in narrow orange-tan scales. Top of head covered in long narrow orange-tan scales. <bold>Thorax</bold> – Vestiture of collar, thorax, and tegula long, <!--PageBreak-->narrow, apically notched orange-tan scales, appearing medium-dark orange-tan [central thorax of holotype partially mildewed]. Legs light tan; with three ventral rows of spiniform setae on basitarsus and four irregular rows on other tarsal segments. <bold>Wings</bold> – Forewing length: male 21.5 mm. Forewing with a mixture of tan, orange-tan, gray-tan, light-gray, brown-gray, and gray scales, appearing medium-dark orange tan, grayer near anterior and posterior margins and darker gray-brown in terminal area; veins near costa, distal to postmedial line, and near posterior margin gray but not strongly contrasting; an ill-defined dark mark in medial area distal to lower reniform spot. Basal, antemedial, and postmedial lines faint, ill-defined dark gray with adjacent light orange tan. Basal line only evident near costa. Antemedial line evident on costa and posterior to claviform spot, forming an oblique dark mark on costa and a zigzag line from claviform spot to posterior margin. Medial line absent. Postmedial line very faint, ill-defined, smooth, strongly oblique toward base anterior to reniform spot, straight and parallel to outer margin lateral to spot, and slightly angled and concave toward base below spot to meet posterior margin at a right angle. Subterminal line light orange tan, faint, undulating; preceded by a faint indistinct shade of dark gray that is strongest opposite cell and in fold. Terminal line thin, dark gray. Orbicular spot round, outlined by ill-defined faint gray and filled with light orange tan. Reniform spot moderately large, kidney shaped with strong lateral indent, dark gray along medial and lateral sides and open anteriorly and posteriorly, filled with cream, slightly grayer at posterior end. Claviform spot black, ill defined, strong anteriorly and weak posteriorly, narrow, filled with ground color. Fringe gray tan, with a lighter tan base and gray medial line. Hindwing light gray tan with gray suffusion, very faint postmedial line, marginal band, terminal line, veins, and chevron-shaped discal spot. Hindwing fringe slightly lighter than hindwing ground color. <bold>Abdomen</bold> – tan [abdomen of holotype mildewed]. <bold>Male genitalia</bold> – Uncus cylindrical at base, evenly downcurved, distal portion slightly dorsoventrally flattened and truncated at apex with small lateral projections to appear T-shaped (<xref ref-type="fig" rid="F4">Fig. 41 inset</xref>). Tegumen with large penicillus lobes. Juxta shield shaped, 0.5 × as high as wide, with V-shaped ventral margin. Valve S-shaped, 5.5 × as long as wide (measured at mid-valve), widest at base and cucullus, mid-section 2/3 as wide as base and tapering slightly to narrow neck at base of cucullus; stout sclerotized knob-like basal saccular process extending dorsolaterally from base to just dorsal to costal attachment of valve, medial margin of this process irregular and apex rounded. Sacculus reaching 2/3 of distance to costal margin and extending distally to mid-valve. Clasper a smooth ridge. Ampulla short, round. Digitus a weak ridge, partially covered by medial cucullus. Cucullus well developed with rounded apical and anal ends, 2 × as wide as mid-valve; mesial surface covered by fine setae; corona of stout curved setae, dorsal half partially double. Aedeagus tubular, 3.6 × as long as wide, with short linear extension onto ventral vesica bearing a loose row of very small spines. Vesica 0.7 × as long as aedeagus, bent 135° toward right at base to project anteriorly and toward right, basal two-thirds bulbous and distal half tapering, with a single conical membranous diverticulum on anterior side of distal vesica projecting anteriorly and a subapical posterior patch of variable-sized spine-like cornuti directed basad. <bold>Female genitalia</bold> – Unknown.</p><!--PageBreak--></tp:treatment-sec><tp:treatment-sec sec-type="Distribution"><title>Distribution and biology.</title><p>This species is known only from the type locality at Old Crow, Yukon Territory. The habitat is described as forest edge on a south-facing hillside on the specimen label. The holotype was collected during early July. The early stages are unknown.</p></tp:treatment-sec><tp:treatment-sec sec-type="Remarks"><title>Remarks.</title><p>Two unidentified <italic><tp:taxon-name>Resapamea</tp:taxon-name></italic> females in the CNC, one from Unalakleet, Alaska (<xref ref-type="fig" rid="F1">Fig. 19</xref>) and the other from Reindeer Station, Aklavik, Northwest Territories (<xref ref-type="fig" rid="F1">Fig. 20</xref>), resemble <italic><tp:taxon-name>Resapamea mammuthus</tp:taxon-name></italic> and <italic><tp:taxon-name>Resapamea hedeni</tp:taxon-name></italic>. We exclude them from the type series of <italic><tp:taxon-name>Resapamea mammuthus</tp:taxon-name></italic> because their identity is uncertain until either population can be associated with males or until females of the Old Crow population of <italic><tp:taxon-name>Resapamea mammuthus</tp:taxon-name></italic> are found. Their superficial appearances suggest that the Aklavik specimen is the female of <italic><tp:taxon-name>Resapamea mammuthus</tp:taxon-name></italic> and that the Unalakleet specimen is <italic><tp:taxon-name>Resapamea hedeni</tp:taxon-name></italic> or a closely related species.</p></tp:treatment-sec><tp:treatment-sec><!--Section generated to contain objects referenced in tp:taxon-treatment.--><fig id="F1" position="float" orientation="portrait"><label>Figures 1–20.</label><caption><p>Adults of <tp:taxon-name>Erebidae</tp:taxon-name> and <tp:taxon-name>Noctuidae</tp:taxon-name>. <bold>1</bold> <italic><tp:taxon-name>Cycnia oregonensis tristis</tp:taxon-name></italic> Crabo, male paratype, WA, Thurston Co., Plumb <bold>2</bold> <italic><tp:taxon-name>Cycnia oregonensis oregonensis</tp:taxon-name></italic> (Stretch), male, Canada, BC, 5 mi W of Nelson <bold>3</bold> <italic><tp:taxon-name>Drasteria parallela</tp:taxon-name></italic> Crabo &amp; Mustelin, male paratype, WA, Chelan Co., Chumstick Mountain <bold>4</bold> <italic><tp:taxon-name>Drasteria convergens</tp:taxon-name></italic> Mustelin, male, CA, Mono Co., Lee Vining <bold>5</bold> <italic><tp:taxon-name>Drasteria divergens</tp:taxon-name></italic> (Behr), male, WA, Garfield Co., FR40 at Sunset Point <bold>6</bold> <italic><tp:taxon-name>Eudryas brevipennis bonneville</tp:taxon-name></italic> Shepard &amp; Crabo, female paratype, ID, [Gooding Co.], Wendell <bold>7</bold> <italic><tp:taxon-name>Eudryas brevipennis brevipennis</tp:taxon-name></italic> Stretch, male, USA, CA, [Riverside Co.], Riverside <bold>8</bold> <italic><tp:taxon-name>Eudryas unio</tp:taxon-name></italic> (Hübner), male, USA, MA, Norfolk Co., Ponkapoag Bog <bold>9</bold> <italic><tp:taxon-name>Resapamea diluvius</tp:taxon-name></italic> Crabo, male paratype, WA, Grant Co., Potholes <bold>10</bold> <italic><tp:taxon-name>Resapamea diluvius</tp:taxon-name></italic> Crabo, female paratype, WA, Grant Co., Potholes <bold>11</bold> <italic><tp:taxon-name>Resapamea diluvius</tp:taxon-name></italic> Crabo, female paratype, WA, Adams Co., Washtucna <bold>12</bold> <italic><tp:taxon-name>Resapamea passer</tp:taxon-name></italic> (Guenée), male, Canada, SK, 2 mi N Burstall <bold>13</bold> <italic><tp:taxon-name>Resapamea passer</tp:taxon-name></italic> (Guenée), male, USA, WA, Island Co., Joseph Whidbey State Park <bold>14</bold> <italic><tp:taxon-name>Resapamea passer</tp:taxon-name></italic> (Guenée), female, USA, Douglas Co., Badger Mountain <bold>15</bold> <italic><tp:taxon-name>Resapamea angelika</tp:taxon-name></italic> Crabo, male holotype, USA, NV, Elko Co., Angel Lake <bold>16</bold> <italic><tp:taxon-name>Resapamea innota</tp:taxon-name></italic> (Smith), male, USA, OR, Lake Co., Bull Prairie <bold>17</bold> <italic><tp:taxon-name>Resapamea mammuthus</tp:taxon-name></italic> Crabo, male holotype, Canada, YT, Old Crow <bold>18</bold> <italic><tp:taxon-name>Resapamea hedeni</tp:taxon-name></italic> (Graeser), male, Russia, Magadan Oblast, Tenkinsky District, Stokovyi <bold>19</bold> <italic><tp:taxon-name>Resapamea</tp:taxon-name></italic> species, possibly <italic><tp:taxon-name>Resapamea hedeni</tp:taxon-name></italic>, female, USA, AK, Unalakleet <bold>20</bold> <italic><tp:taxon-name>Resapamea</tp:taxon-name></italic> species, possibly <italic><tp:taxon-name>Resapamea mammuthus</tp:taxon-name></italic>, female, Canada, NWT, Aklavik.</p></caption><graphic xmlns:xlink="http://www.w3.org/1999/xlink" xlink:href="ZooKeys-264-085-g001.jpg" position="float" orientation="portrait" xlink:type="simple"/></fig><fig id="F4" position="float" orientation="portrait"><label>Figures 38–44.</label><caption><p>Male genitalia of <tp:taxon-name>Noctuidae</tp:taxon-name>. Ventral aspect of aedeagus is shown. Distal uncus of Fig. 41 is inset. <bold>38</bold> <italic><tp:taxon-name>Resapamea diluvius</tp:taxon-name></italic> Crabo, paratype, USA, WA, Grant Co., Potholes <bold>39</bold> <italic><tp:taxon-name>Resapamea passer</tp:taxon-name></italic> (Guenée), USA, WA, Douglas Co., 5 km ESE of Orondo <bold>40</bold> <italic><tp:taxon-name>Resapamea angelika</tp:taxon-name></italic> Crabo, holotype, USA, NV, Elko Co., Angel Lake <bold>41</bold><italic><tp:taxon-name>Resapamea mammuthus</tp:taxon-name></italic> Crabo, holotype, Canada, YT, Old Crow <bold>42</bold> <italic><tp:taxon-name>Resapamea hedeni</tp:taxon-name></italic> (Graeser), Russia, Magadan Oblast, Tenkinsky District, Stokovyi <bold>43</bold> <italic><tp:taxon-name>Fishia nigrescens</tp:taxon-name></italic> Hammond &amp; Crabo, paratype, USA, OR, Klamath Co., 6 mi. SE of Klamath Falls <bold>44</bold> <italic><tp:taxon-name>Xestia perquiritata orca</tp:taxon-name></italic> Crabo &amp; Hammond, paratype, USA, WA, Clallam Co., Neah Bay.</p></caption><graphic xmlns:xlink="http://www.w3.org/1999/xlink" xlink:href="ZooKeys-264-085-g004.jpg" position="float" orientation="portrait" xlink:type="simple"/></fig></tp:treatment-sec></tp:taxon-treatment>
