# Supplementary material for: Five new species and three new subspecies of Erebidae and Noctuidae (Insecta, Lepidoptera) from Northwestern North America, with notes on Chytolita Grote (Erebidae) and Hydraecia Guenée (Noctuidae)
Source: Zookeys. 2013 Feb 6;(264):85–123. doi: 10.3897/zookeys.264.4304 (PMC3668377; doi:10.3897/zookeys.264.4304)
Supplement: XML Treatment for Hydraecia obliqua [file zookeys.264.4304-treatment8.xml]

<!DOCTYPE tp:taxon-treatment
  PUBLIC "-//TaxonX//DTD Taxonomic Treatment Publishing DTD v0 20100105//EN" "tax-treatment-NSO.dtd">
<tp:taxon-treatment xmlns:tp="http://www.plazi.org/taxpub"><tp:treatment-meta><mixed-citation publication-type="journal"><person-group><name><surname>Crabo</surname><given-names>Lars G.</given-names></name><name><surname>Davis</surname><given-names>Melanie</given-names></name><name><surname>Hammond</surname><given-names>Paul</given-names></name><name><surname>Tomas Mustelin</surname><given-names/></name><name><surname> Jon Shepard</surname><given-names/></name></person-group><article-title>Five new species and three new subspecies of Erebidae and Noctuidae (Insecta, Lepidoptera) from Northwestern North America, with notes on 
                    <italic>Chytolita</italic> Grote (Erebidae) and 
                    <italic>Hydraecia</italic> Guenée (Noctuidae)
                </article-title><source>Zookeys</source><day>6</day><month>2</month><year>2013</year><volume>2013</volume><issue>264</issue><fpage>85</fpage><lpage>123</lpage><pub-id pub-id-type="doi">10.3897/zookeys.264.4304</pub-id></mixed-citation></tp:treatment-meta><tp:nomenclature><tp:taxon-name>
                            <tp:taxon-name-part taxon-name-part-type="genus">Hydraecia</tp:taxon-name-part>
                            <tp:taxon-name-part taxon-name-part-type="species">obliqua</tp:taxon-name-part>
                        <object-id xmlns:xlink="http://www.w3.org/1999/xlink" xlink:type="simple">http://species-id.net/wiki/Hydraecia_obliqua</object-id>
								</tp:taxon-name><tp:taxon-authority>(Harvey)</tp:taxon-authority><xref ref-type="fig" rid="F2">Figs 21–23</xref><tp:nomenclature-citation-list><tp:nomenclature-citation><tp:taxon-name>Gortyna obliqua</tp:taxon-name><comment><xref ref-type="bibr" rid="B12">Harvey 1876</xref>: 53. Type locality: [USA], California, [Mendocino]. NOTE: <italic><tp:taxon-name>Gortyna obliqua</tp:taxon-name></italic> was described from a single specimen. <xref ref-type="bibr" rid="B20">Poole (1989)</xref> states that the holotype is in the BMNH. This appears to be incorrect because all Harvey type material, including that in the BMNH, was examined by <xref ref-type="bibr" rid="B1">Barnes and Benjamin (1924)</xref> who concluded that a specimen in the AMNH labeled “Mendocino, California/4410/No. 10703 Collection Hy. Edwards/<italic><tp:taxon-name>Apamea obliqua</tp:taxon-name></italic>. Harv.” is the type.</comment></tp:nomenclature-citation><tp:nomenclature-citation><tp:taxon-name>Gortyna ximena</tp:taxon-name><comment><xref ref-type="bibr" rid="B1">Barnes and Benjamin 1924</xref>: 160. Type locality: [USA], California, Truckee. <bold>syn. n.</bold></comment></tp:nomenclature-citation><tp:nomenclature-citation><tp:taxon-name>Gortyna columbia</tp:taxon-name><comment><xref ref-type="bibr" rid="B1">Barnes and Benjamin 1924</xref>: 161. Type locality: [Canada], B[ritish] C[olumbia], Saanich District. <bold>syn. n.</bold></comment></tp:nomenclature-citation></tp:nomenclature-citation-list></tp:nomenclature><tp:treatment-sec sec-type="Remarks"><title>Remarks.</title><p>More than a decade ago, prior to the availability of mitochondrial DNA, the senior author conducted a study of the genus <italic><tp:taxon-name>Hydraecia</tp:taxon-name></italic> Guenée focusing on the western North American species related to <italic><tp:taxon-name>Hydraecia obliqua</tp:taxon-name></italic> (Harvey), herein referred to as the <italic><tp:taxon-name>Hydraecia obliqua</tp:taxon-name></italic> species-group for convenience. These moths occur over a large area spanning the Pacific Coast to the Great Plains west to east and British Columbia, Alberta, and Saskatchewan to southern California, northeastern Arizona, and northern New Mexico north to south. This study included examination of all primary types, assembling over 600 specimens from most large institutional and many private North American collections, and examination of over 60 genitalia preparations. The conclusion was that <italic><tp:taxon-name>Hydraecia intermedia</tp:taxon-name></italic> (Barnes &amp; Benjamin), known only from the holotype from Fort Calgary, is distinct but that all other populations in the species-group exhibit nearly continuous clinal variation in maculation and genitalia to form a circle of races (rasenkranz) from California, across Montana, and ending in the montane forests of the Southwest. This work was accepted for publication but <!--PageBreak-->was withdrawn because of the author’s concern that somewhat distinctive populations on the Pacific Coast and in the Southwest might be different species from the widespread intervening population but that the genitalia structure lacked differences sufficient for resolving the species.</p><p>Since then, barcodes have demonstrated a consistent 2% difference between populations from near the Pacific Coast (northern California, Washington, and British Columbia (n=6)) and those from farther inland (Colorado, Washington, Wyoming, Alberta, and British Columbia (n=7)) that along with slight differences in maculation suggest that they are best treated as distinct species. The western species is <italic><tp:taxon-name>Hydraecia obliqua</tp:taxon-name></italic> and the eastern one is <italic><tp:taxon-name>Hydraecia medialis</tp:taxon-name></italic> Smith.</p><p><italic><tp:taxon-name>Hydraecia obliqua</tp:taxon-name></italic> occurs east to the Sierra Nevada in California and the crest of the Cascade Range in Oregon and Washington. It occurs continuously on the coast north to southwestern British Columbia, with a disjunct northern population at Terrace, British Columbia. Its forewing is warm orange brown, varying considerably in darkness from dark brown on the California Coast (<xref ref-type="fig" rid="F2">Fig. 21</xref>), lighter orange brown in the Pacific Northwest (<xref ref-type="fig" rid="F2">Figs 22–23</xref>), and pale yellow brown in the Sierra Nevada. The hindwing is pale with a yellow tint, usually with dark veins and a gray suffusion in the submarginal area. The forewing pattern is similar to that of <italic><tp:taxon-name>Hydraecia medialis</tp:taxon-name></italic>, especially where they approach each other in the PNW, with slight differences that are described under <italic><tp:taxon-name>Hydraecia medialis</tp:taxon-name></italic>.</p><p>An area of possible intergradation between <italic><tp:taxon-name>Hydraecia obliqua</tp:taxon-name></italic> and <italic><tp:taxon-name>Hydraecia medialis</tp:taxon-name></italic> in Oregon is discussed under <italic><tp:taxon-name>Hydraecia medialis</tp:taxon-name></italic>.</p><fig id="F2" position="float" orientation="portrait"><label>Figures 21–31.</label><caption><p>Adults of <tp:taxon-name>Noctuidae</tp:taxon-name>. <bold>21</bold> <italic><tp:taxon-name>Hydraecia obliqua</tp:taxon-name></italic> (Harvey), male, USA, CA, Sonoma Co., Bodega Bay Dunes <bold>22</bold> <italic><tp:taxon-name>Hydraecia obliqua</tp:taxon-name></italic> (Harvey), male, USA, WA, Island Co., Deception Pass State Park <bold>23</bold> <italic><tp:taxon-name>Hydraecia obliqua</tp:taxon-name></italic> (Harvey), male, USA, OR, Lane Co., S Fork McKenzie River near Cougar Reservoir <bold>24</bold> <italic><tp:taxon-name>Hydraecia medialis</tp:taxon-name></italic> Smith, male, USA, WA, Douglas Co., Jameson Lake <bold>25</bold> <italic><tp:taxon-name>Hydraecia medialis</tp:taxon-name></italic> Smith, male, USA, OR, Grant Co., South Fork John Day River <bold>26</bold> <italic><tp:taxon-name>Hydraecia medialis</tp:taxon-name></italic> Smith, male, Canada, BC, Princeton, Hayes Creek <bold>27</bold> <italic><tp:taxon-name>Fishia nigrescens</tp:taxon-name></italic> Hammond &amp; Crabo, male paratype, USA, OR, Klamath Co., 6 mi. SE of Klamath Falls <bold>28</bold> <italic><tp:taxon-name>Fishia nigrescens</tp:taxon-name></italic> Hammond &amp; Crabo, male holotype, USA, NV, Lander Co., 3 mi. W of Kingston <bold>29</bold> <italic><tp:taxon-name>Fishia yosemitae</tp:taxon-name></italic> (Grote), male, USA, OR, Lake Co., Deep Creek W of Adel <bold>30</bold> <italic><tp:taxon-name>Xestia perquiritata orca</tp:taxon-name></italic> Crabo &amp; Hammond, male paratype, OR, [Lincoln Co.], Newport <bold>31</bold> <italic><tp:taxon-name>Xestia perquiritata partita</tp:taxon-name></italic> (McDunnough), male, WA, Pend Oreille Co., Salmo Mountain.</p></caption><graphic xmlns:xlink="http://www.w3.org/1999/xlink" xlink:href="ZooKeys-264-085-g002.jpg" position="float" orientation="portrait" xlink:type="simple"/></fig><fig id="F3" position="float" orientation="portrait"><label>Figures 32–37.</label><caption><p>Male genitalia of <tp:taxon-name>Erebidae</tp:taxon-name> and <tp:taxon-name>Noctuidae</tp:taxon-name>. Ventral or right aspect of aedeagus is shown. <bold>32</bold> <italic><tp:taxon-name>Cycnia oregonensis tristis</tp:taxon-name></italic> Crabo, paratype, USA, WA, Thurston Co., Plumb (ventral aspect) <bold>33</bold> <italic><tp:taxon-name>Drasteria parallela</tp:taxon-name></italic> Crabo &amp; Mustelin, paratype, USA, WA, Klickitat Co., Simcoe Butte <bold>34</bold> <italic><tp:taxon-name>Drasteria convergens</tp:taxon-name></italic> Mustelin, USA, CA, Mono Co., Lee Vining <bold>35</bold> <italic><tp:taxon-name>Drasteria divergens</tp:taxon-name></italic> (Behr), USA, OR, Baker Co., Burnt River Canyon <bold>36</bold> <italic><tp:taxon-name>Eudryas brevipennis bonneville</tp:taxon-name></italic> Shepard &amp; Crabo, paratype, USA, ID, Twin Falls Co., Buhl <bold>37</bold> <italic><tp:taxon-name>Eudryas unio</tp:taxon-name></italic> (Hübner), USA, MA, Norfolk Co., Ponkapoag Bog.</p></caption><graphic xmlns:xlink="http://www.w3.org/1999/xlink" xlink:href="ZooKeys-264-085-g003.jpg" position="float" orientation="portrait" xlink:type="simple"/></fig></tp:treatment-sec><ref-list><ref id="B12"><mixed-citation xmlns:xlink="http://www.w3.org/1999/xlink" xlink:type="simple"><person-group><name name-style="western"><surname>Harvey</surname><given-names>LF</given-names></name></person-group> (<year>1876</year>)<source> New Californian and Texan moths. Canadian Entomologist 8: 35–38, 52–56. </source>doi: <ext-link ext-link-type="uri" xlink:href="http://dx.doi.org/10.4039/Ent835-2" xlink:type="simple">10.4039/Ent835-2</ext-link></mixed-citation></ref><ref id="B20"><mixed-citation xmlns:xlink="http://www.w3.org/1999/xlink" xlink:type="simple"><person-group><name name-style="western"><surname>Poole</surname><given-names>RW</given-names></name></person-group> (<year>1989</year>)<source> Lepidopterorum catalogus (New Series, Fasc. 118). Noctuidae. E. J. Brill, New York, xii+1314 pp.</source></mixed-citation></ref><ref id="B1"><mixed-citation xmlns:xlink="http://www.w3.org/1999/xlink" xlink:type="simple"><person-group><name name-style="western"><surname>Barnes</surname><given-names>W</given-names></name><name name-style="western"><surname>Benjamin</surname><given-names>FH</given-names></name></person-group> (<year>1924</year>)<article-title> Notes and new species.</article-title><source>Contributions to the Natural History of the <tp:taxon-name>Lepidoptera</tp:taxon-name> of North America </source><volume>5</volume>: <fpage>99</fpage>-<lpage>199</lpage>.</mixed-citation></ref></ref-list></tp:taxon-treatment>
